# Supplementary material for: β-Cyclodextrin Nanophotosensitizers for Redox-Sensitive Delivery of Chlorin e6
Source: Molecules. 2023 Nov 2;28(21):7398. doi: 10.3390/molecules28217398 (PMC10648776; doi:10.3390/molecules28217398)
Supplement: Supplementary file 1 [file molecules-28-07398-s001.zip]

Archive with 1 entries (1 files):
- molecules-2681681-supplementary.docx
